# Supplementary material for: Tip detection-antegrade dissection and re-entry (TD-ADR) with integrated fluoroscopic and intravascular ultrasound images in chronic total occlusion: first case report of integrated TD-ADR technique
Source: Eur Heart J Case Rep. 2024 Aug 14;8(8):ytae378. doi: 10.1093/ehjcr/ytae378 (PMC11354217; doi:10.1093/ehjcr/ytae378)
Supplement: ytae378_Supplementary_Data [file ytae378_supplementary_data.zip]

Archive with 9 entries (9 files):
- Video 6.mp4
- Video 7.mp4
- Video 8.mp4
- Supplementary Materials.docx
- Video 1.mp4
- Video 2.mp4
- Video 3.mp4
- Video 4.mp4
- Video 5.mp4
